# Supplementary material for: Gene-based molecular analysis of COX1 in Echinococcus granulosus cysts isolated from naturally infected livestock in Riyadh, Saudi Arabia
Source: PLoS One. 2018 Apr 18;13(4):e0195016. doi: 10.1371/journal.pone.0195016 (PMC5905957; doi:10.1371/journal.pone.0195016)
Supplement: S1 Dataset — (ZIP) [file pone.0195016.s001.zip]

Archive with 88 entries (81 files):
- dataset/
- dataset/.DS_Store
- __MACOSX/
- __MACOSX/dataset/
- __MACOSX/dataset/._.DS_Store
- dataset/chromatogram/
- dataset/chromatogram/Echc1.ab1
- __MACOSX/dataset/chromatogram/
- __MACOSX/dataset/chromatogram/._Echc1.ab1
- dataset/chromatogram/Echc2.ab1
- __MACOSX/dataset/chromatogram/._Echc2.ab1
- dataset/chromatogram/Echs1.ab1
- __MACOSX/dataset/chromatogram/._Echs1.ab1
- dataset/chromatogram/Echs10.ab1
- __MACOSX/dataset/chromatogram/._Echs10.ab1
- dataset/chromatogram/Echs11.ab1
- __MACOSX/dataset/chromatogram/._Echs11.ab1
- dataset/chromatogram/Echs12.ab1
- __MACOSX/dataset/chromatogram/._Echs12.ab1
- dataset/chromatogram/Echs13.ab1
- __MACOSX/dataset/chromatogram/._Echs13.ab1
- dataset/chromatogram/Echs14.ab1
- __MACOSX/dataset/chromatogram/._Echs14.ab1
- dataset/chromatogram/Echs15.ab1
- __MACOSX/dataset/chromatogram/._Echs15.ab1
- dataset/chromatogram/Echs16.ab1
- __MACOSX/dataset/chromatogram/._Echs16.ab1
- dataset/chromatogram/Echs18.ab1
- __MACOSX/dataset/chromatogram/._Echs18.ab1
- dataset/chromatogram/Echs2.ab1
- __MACOSX/dataset/chromatogram/._Echs2.ab1
- dataset/chromatogram/Echs3.ab1
- __MACOSX/dataset/chromatogram/._Echs3.ab1
- dataset/chromatogram/Echs4.ab1
- __MACOSX/dataset/chromatogram/._Echs4.ab1
- dataset/chromatogram/Echs5.ab1
- __MACOSX/dataset/chromatogram/._Echs5.ab1
- dataset/chromatogram/Echs6.ab1
- __MACOSX/dataset/chromatogram/._Echs6.ab1
- dataset/chromatogram/Echs7.ab1
- __MACOSX/dataset/chromatogram/._Echs7.ab1
- dataset/chromatogram/Echs8.ab1
- __MACOSX/dataset/chromatogram/._Echs8.ab1
- dataset/chromatogram/Echs9.ab1
- __MACOSX/dataset/chromatogram/._Echs9.ab1
- __MACOSX/dataset/._chromatogram
- dataset/FASTA/
- dataset/FASTA/Echc1.fasta
- __MACOSX/dataset/FASTA/
- __MACOSX/dataset/FASTA/._Echc1.fasta
- dataset/FASTA/Echc2.fasta
- __MACOSX/dataset/FASTA/._Echc2.fasta
- dataset/FASTA/Echs1.fasta
- __MACOSX/dataset/FASTA/._Echs1.fasta
- dataset/FASTA/Echs10.fasta
- __MACOSX/dataset/FASTA/._Echs10.fasta
- dataset/FASTA/Echs11.fasta
- __MACOSX/dataset/FASTA/._Echs11.fasta
- dataset/FASTA/Echs12.fasta
- __MACOSX/dataset/FASTA/._Echs12.fasta
- dataset/FASTA/Echs13.fasta
- __MACOSX/dataset/FASTA/._Echs13.fasta
- dataset/FASTA/Echs14.fasta
- __MACOSX/dataset/FASTA/._Echs14.fasta
- dataset/FASTA/Echs15.fasta
- __MACOSX/dataset/FASTA/._Echs15.fasta
- dataset/FASTA/Echs16.fasta
- __MACOSX/dataset/FASTA/._Echs16.fasta
- dataset/FASTA/Echs18.fasta
- __MACOSX/dataset/FASTA/._Echs18.fasta
- dataset/FASTA/Echs2.fasta
- __MACOSX/dataset/FASTA/._Echs2.fasta
- dataset/FASTA/Echs3.fasta
- __MACOSX/dataset/FASTA/._Echs3.fasta
- dataset/FASTA/Echs4.fasta
- __MACOSX/dataset/FASTA/._Echs4.fasta
- dataset/FASTA/Echs5.fasta
- __MACOSX/dataset/FASTA/._Echs5.fasta
- dataset/FASTA/Echs6.fasta
- __MACOSX/dataset/FASTA/._Echs6.fasta
- dataset/FASTA/Echs7.fasta
- __MACOSX/dataset/FASTA/._Echs7.fasta
- dataset/FASTA/Echs8.fasta
- __MACOSX/dataset/FASTA/._Echs8.fasta
- dataset/FASTA/Echs9.fasta
- __MACOSX/dataset/FASTA/._Echs9.fasta
- __MACOSX/dataset/._FASTA
- __MACOSX/._dataset
