# Supplementary material for: Gene-based molecular analysis of COX1 in Echinococcus granulosus cysts isolated from naturally infected livestock in Riyadh, Saudi Arabia
Source: PLoS One. 2018 Apr 18;13(4):e0195016. doi: 10.1371/journal.pone.0195016 (PMC5905957; doi:10.1371/journal.pone.0195016)
Supplement: S1 Dataset — (ZIP) [file pone.0195016.s001.zip › dataset/FASTA/Echs15.fasta]

>Echs15
GTCACAGGCCCCAGGGAAGGGCTTAGTCTATTTGTTTGAGTATTAGTGCTAATTTTGATGCGTTTGGGTTCTATGGGTTG
TTGTTTGCTATGTTTTCTATAGTGTGTTTGGGTAGTAGGGTTTGGGGTCATCATATGTTTACTGTTGGGTTGGATGTGAA
GACGGCTGTTTTTTTTAGCTCTGTTACTATGATTATAGGGGTTCCTACTGGTATAAAGGTGTTTACTTGGTTATATATGT
TGTTGAATTCGAGTGTTAATGTTAGTGATCCGGTTTTGTGATGGGTTGTTTCTTTTATAGTGTTGTTTACGTTTGGGGGA
GTTACGGGTATAGTTTTGTCTGCTTGTGTGTTAGATAATATTTTGCATGATACTTGGTTTGTGGTGGCTCATTTTCATTA
TGTTCTTTCTTTAA
